# Supplementary material for: A Kallikrein 15 (KLK15) single nucleotide polymorphism located close to a novel exon shows evidence of association with poor ovarian cancer survival
Source: BMC Cancer. 2011 Apr 1;11:119. doi: 10.1186/1471-2407-11-119 (PMC3080344; doi:10.1186/1471-2407-11-119)
Supplement: Additional file 4 — KLK15 intragenic SNPs and the results of in silico analysis. Additional file 4 details the SNPs in KLK15 exon and exon Intron boundary and the results of in silico analysis on these SNPS. [file 1471-2407-11-119-S4.XLS]

## Sheet: Sheet1
Supplementary Table 4: SNPs within the KLK15 gene and exon-intron boundaries and the results of in silico analysis
SNP No	SNP	Region	Location	SNP position	Alleles	PSIC SD (polyphen)	SIFT Tolerance Index	FastSNP Prediction (Score)
	Non-Synonymous SNPs
1	rs3212805	Ex 3	6 aa acids after SNP rs7247190	chr19:56022026	C/T	0.13	0.3	Missense (conservative); Splicing regulation (2-3)
2	rs7247190	Ex 3	6 aa acids prior to SNP rs3212805	chr19:56022045	A/G	0.412	1	Missense (conservative) (2-3)
3	rs3212806	Ex 3	6 aa acids prior to SNP rs10403407	chr19:56021955	-/C	nd	nd	nd
4	rs10403407	Ex 4	3rd aa of Ex 4	chr19:56021820	A/G	0.0839	0.66	Intronic enhancer (1-2)
	Synonymous SNPs
1	rs3745522/ rs60093651	Ex 2	1 aa prior to His, part of conserved region	chr19:56,022,744	G/T			Synonymous (1)
	UTR SNPs
1	rs36217918	Ex5	in 3'UTR	chr19:56020669	A/G			Downstream with no known function (0)
2	rs3212853	Ex5	in 3'UTR, disrupt miRNA binding site for miR-193b	chr19:56020606	A/G			Downstream with no known function (0)
3	rs3212810/ rs60396858	Ex5	in 3'UTR, lies in the target sequence of mir-498	chr19:56020548	A/G			Downstream with no known function (0)
4	rs3212811	Ex5	in 3'UTR	chr19:56020469	C/T			Downstream with no known function (0)
5	rs3212854	Ex5	in 3'UTR	chr19:56020423	A/C			Downstream with no known function (0)
	SNPs Exon-Intron Boundary
1	rs2739417	In 2	20 bp 3' Ex 2	chr19:56022710	C/T			Intronic with no known function (0)
2	rs3212852	In 3	5 bp 3' Ex 3	chr19:56021941	A/G			Splicing site (3-4)
3	rs10403612	In 3	27bp 5' alternatively spliced Ex 4	chr19:56021852	A/G			Intronic with no known function (0)
4	rs3212809	In 4	30 bp 5' Ex 5	chr19:56021046	C/T			Intronic with no known function (0)
5	rs266851	In B	15 bp 3' Ex B	chr19:56028151	G/A			Upstream with no known function (0)
6	rs16987576	In B	2 bp 3' Ex B	chr19:56028165	T/A			Upstream with no known function (0)
PSIC score differences of 1.1 and above are considered damaging
SIFT tolerance Index <0.05 is damaging
FastSNP predictions on ENST00000301421 mRNA Reference sequence
aa= amino acid, Ex=exon, In=Intron, bp=base pair, nd= not determined
