# Supplementary material for: A Kallikrein 15 (KLK15) single nucleotide polymorphism located close to a novel exon shows evidence of association with poor ovarian cancer survival
Source: BMC Cancer. 2011 Apr 1;11:119. doi: 10.1186/1471-2407-11-119 (PMC3080344; doi:10.1186/1471-2407-11-119)
Supplement: Additional file 5 — Validated KLK15 promoter SNPs. SNPs validated by KLK15 promoter sequencing of genomic DNA from ovarian cell lines and aggressive patients and their predictive functional role. [file 1471-2407-11-119-S5.XLS]

## Sheet: Sheet1
Supplementary Table 5: SNPs validated by KLK15 promoter sequencing of genomic DNA from ovarian cell lines and aggressive patients and their predictive functional role.
				Ovarian Cell Line Allele*
SNP No	SNP Id	SNP location	Alleles	HOSE17.1	OVCA432	SKOV-3	PEO-1	Ovarian Cancer Pateints (N=30) Allele frequency**	Validated on NCBI	NCBI freq recorded	Allele change	ARE scan on JASPAR	ARE scan on Cister	ERE scan on Cister	Dragon ERE finder	NHR Scan	Transcription Factor Search
	SNPset1
1	rs2739443	chr19: 56033138	C/T	C	C	C	C	C - 0.967	N		C->T	no change	no change	gain ERE	no change	no change	no change
2	rs10409843	chr19: 56033036	C/A	C	C	C	C	C - 1	N		C->A	no change	no change	no change	no change	no change	no change
3	rs2569747	chr19: 56032875	T/C	-	T	C	C	T - 0.567	N		T->C	gain ARE	no change	no change	no change	no change	lost GATA1&2, gain Sp-1
4	rs35711205	chr19:56032818	C/G	C	C	C	C	C - 0.75	N		C->G	no change	reduced prob	gain 2 EREs	no change	no change	no change
5	rs2569746	chr19: 56032727	T/A	-	T	A	A	A - 0.523	Y	Y	T->A	no change	lost ARE	gain ERE	no change	no change	gain AP1
6	rs62113172	chr19:56032607	C/T	-	-	C	C	C - 0.897	N		C->T	no change	lost ARE	gain ERE	no change	no change	no change
7	rs2659053	chr19: 56032606	C/T	-	-	-	C	C - 0.654	Y	N	C->T	gain ARE	no change	no change	no change	no change	gain SHREBP1
	SNPset2
1	new #1	chr19: 56031342	C/G	G	G	G	G	G - 0.86			G->C	no change	no change	no change	no change	no change	no change
2	rs12978902	chr19:56031056	G/A	G	G	G	G	G - 1	N		G->A	gain 1		no change	no change	no change	no change
3	rs2033496	chr19: 56031019	G/A	G	A	A	G	A - 0.5	Y	N	G->A	lose ARE	no change	gain ERE	no change	no change	lost c-ETS-1, STATx, NRF1, gain CREB
4	rs12978687	chr19: 56031009	G/T	G	G	G	G	G - 1	N		G->T	gain 1		no change	no change	no change	gain TEF
5	rs2739442	chr19: 56030985	C/T	C	T	T	C	T - 0.517	Y	N	C->T	no change	gain ARE	lost 1, gain 1	no change	no change	lost NF-kappaB, gain E2; gain OLF1
	SNPset3
1	rs7252740	chr19: 56030339	T/C	C	C	C	T	C - 0.67	Y	Y	T->C	no change	loss 2	no change	no change	no change	gain STAT, STAT1, IK3
2	rs266856	chr19: 56030318	G/A	G	A	G	G	G - 0.72	Y	Y	G->A	no change	lost ARE	lost ERE	no change	no change	gain 2 CdxA
3	rs266855	chr:19 56030196	C/T	C	C	C	T	C - 0.67	Y	Y	T->C	no change	no change	lost ERE	no change	no change	no change
4	rs190552	chr19: 56030005	A/G	A	G	A	A	A - 0.7	Y	Y	A->G	gain ARE	no change	lost ERE	no change	no change	lost CdxA
5	new #2	chr19: 56029962	C/G	G	G	G	G	G - 0.857			G->C	no change	no change	no change	no change	no change	no change
6	rs8106313	chr19: 56029783	T/C	C	C	-	C	C - 1	Y	N	C->T	loss 1		no change	no change	no change	no change
	SNPset4
1	rs9304704	chr19: 56029690	T/C	C	C	-	C	C - 1	Y	N	C->T	loss 1		no change	no change	loss 1	no change
2	rs8105974	chr19: 56029683	G/A	G	G	G	G	G - 1	Y	N	G->A	no change	no change	no change	no change	no change	gain E2F; loss MYT1L
3	rs8106177	chr19: 56029649	C/A	C	C	C	C	C - 1	Y	N	C->A	no change	no change	loss 1		no change	gain ROAZ; loss TH1E47, SMAD3
4	rs266854	chr19: 56029630	T/G	G	G	G	T	G - 0.707	Y	N	T->G	no change	increase prob	reduce prob	no change	no change	no change
5	rs8103001	chr19: 56029564	G/A	G	G	G	G	G - 0.983			G->A	no change	no change	no change	no change	gain 1	gain PAX3
6	rs266853	chr19:56029520	A/G	A	G	A	A	A - 0.733	N	N	A->G	no change	no change	lost ERE	no change	no change	lost 2 CdxA, Oct-1, gain MMEF2, MEF2, HNF1, NKX31
7	rs266852	chr19: 56029407	A/G	G	G	G	A	G - 0.583	Y	Y	A->G	lost ARE	reduce prob	lost ERE	no change	no change	gain GATA-2&3
8	rs11666508	chr19: 56029405	G/A	G	G	G	A	G - 0.833	Y	N	G->A	no change	gain ARE	no change	no change	no change	lost CHOP-C
9	rs8102778	chr19: 56029374	G/A	G	G	G	A	G - 0.833	Y	N	G->A	loss 2		loss 1; reduced probability		no change	gain EVI1; loss IRF1, HSF1, E2F
10	rs2163861	chr19: 56029204	G/A	A	G	A	-	G - 0.571	Y	Y	G->A	gain ARE	gain 1, lost 2	reduce prob	no change	no change	gain 2 CdxA
11	rs2659055	chr19: 56029044	A/G	-	-	G	A	A - 0.711	Y	Y	A->G	no change	gain ARE	gain ERE	no change	no change	lost Th1/E4, gain ELK1, DMP1; loss TH1E47, FAST1
*Bold represents the SNPs validated by sequencing ovarian cancer cell line DNA.
**Bold represents additional SNPs validated by sequencing ovarian cancer patient DNA
Yellow fill represents common predictions by two software programs.
