# Supplementary material for: A Kallikrein 15 (KLK15) single nucleotide polymorphism located close to a novel exon shows evidence of association with poor ovarian cancer survival
Source: BMC Cancer. 2011 Apr 1;11:119. doi: 10.1186/1471-2407-11-119 (PMC3080344; doi:10.1186/1471-2407-11-119)
Supplement: Additional file 7 — Prediction of functional role of the rs266851 SNP. ESE Finder Matrices analysis for SRp40, SC35, SF2/ASF and SRp55 splicing proteins. [file 1471-2407-11-119-S7.XLS]

## Sheet: Sheet1
Supplementary Table 6: ESE Finder Matrices for SRp40, SC35, SF2/ASF and SRp55 splicing proteins
Input sequences: rs266851
Wild Type	gcaccca ttctgtctcc attacagcgc agatgcccca tcttgctgag gt
Mutant	gcaccca ttctgtctcc attacagtgc agatgcccca tcttgctgag gt
Sequence Position	cDNA Position	Linked SR protein	Reference Motif (value 0-100)	Linked SR protein	Mutant Motif (value 0-100)	Variation*
22	22	SRp40	ttacagc (93.05)	SRp40	ttacagt (83.89)	-0.0985
23	23	SRp55	tacagc (83.08)	SRp55	0	Site broken
25	25	SF2/ASF (IgM-BRCA1)	cagcgca (77.38)	SF2/ASF (IgM-BRCA1)	0	Site broken
25	25	SF2/ASF	cagcgca (74.26)	SF2/ASF	0	Site broken
28	28	SRp55	cgcaga (79.30)	SRp55	tgcaga (84.62)	0.067
28	28	SF2/ASF (IgM-BRCA1)	cgcagat (82.92)	SRp55	tgcaga (84.62)	0.0204
28	28	SF2/ASF	cgcagat (76.82)	SRp55	tgcaga (84.62)	0.1015
*Variation expresses the difference between reference and mutant values. Wild Type value is taken as reference.
